# Supplementary material for: Predictive Prognosis Value of CRP Measurement and CAR in Dogs Infected with Parvovirus
Source: Vet Sci. 2025 Nov 27;12(12):1126. doi: 10.3390/vetsci12121126 (PMC12737769; doi:10.3390/vetsci12121126)
Supplement: Supplementary file 1 [file vetsci-12-01126-s001.zip]

Archive with 6 entries (6 files):
- Table S4.DiagnosticPerformanceDecision.pdf
- TableS2_Tests_SIRS.pdf
- TableS3_Tree_Matrix.pdf
- TableS5-logistic_models.pdf
- TableS6-ROC01_models_performance.pdf
- Table_S1_Classification_SIRS.pdf
